# Supplementary material for: A Rapid Nanofocusing Method for a Deep-Sea Gene Sequencing Microscope Based on Critical Illumination
Source: Sensors (Basel). 2024 Aug 2;24(15):5010. doi: 10.3390/s24155010 (PMC11314998; doi:10.3390/s24155010)
Supplement: Supplementary file 1 [file sensors-24-05010-s001.zip]

Archive with 1 entries (1 files):
- sensors-3053318-supplementary.gb
